# Supplementary material for: Retrospective Analysis of the Effect of Postmenopausal Women Medications on SARS-CoV-2 Infection Progression
Source: Life (Basel). 2024 Sep 3;14(9):1107. doi: 10.3390/life14091107 (PMC11433321; doi:10.3390/life14091107)
Supplement: Supplementary file 1 [file life-14-01107-s001.zip]

Archive with 1 entries (1 files):
- life-3093373-supplementary.pdf
